# Supplementary material for: Supplementation of Enriched Polyunsaturated Fatty Acids and CLA Cheese on High Fat Diet: Effects on Lipid Metabolism and Fat Profile
Source: Foods. 2022 Jan 29;11(3):398. doi: 10.3390/foods11030398 (PMC8834222; doi:10.3390/foods11030398)
Supplement: Supplementary file 1 [file foods-11-00398-s001.zip]

Archive with 1 entries (1 files):
- foods-1532555-supplementary.pdf
